# Supplementary material for: Fibronectin Is a Likely Therapeutic Target Shared by Oral and Breast Carcinomas
Source: Int J Mol Sci. 2026 Jan 23;27(3):1148. doi: 10.3390/ijms27031148 (PMC12897945; doi:10.3390/ijms27031148)
Supplement: Supplementary file 1 [file ijms-27-01148-s001.zip]

Archive with 5 entries (5 files):
- Suppl Table S1.xlsx
- Suppl Table S2.xlsx
- Suppl Table S3.xlsx
- Suppl Table S4.xlsx
- Supplementary Figures.pdf
