# Supplementary material for: Fibronectin Is a Likely Therapeutic Target Shared by Oral and Breast Carcinomas
Source: Int J Mol Sci. 2026 Jan 23;27(3):1148. doi: 10.3390/ijms27031148 (PMC12897945; doi:10.3390/ijms27031148)
Supplement: Supplementary file 1 [file ijms-27-01148-s001.zip › Suppl Table S1.xlsx]

## Sheet: EMTome and Bindea
	Tumor Oral squamous cell Carcinoma - Zhao - MAS5.0 - u133p2						Tumor Breast Metastatic - Sinn - 1108 - MAS5.0 - u133a
	Genesets	r-value	df	t-value	p-value		Genesets	r-value	df	t-value	p-value
	adc vs doherty_et_al.2017	0.838	227	23104	1.53e-61		macrophages vs jordan_et_al.2013	0.849	1106	53390	2.16e-308
	macrophages vs sandsmark_et_al.2017	0.769	227	18130	5.07e-46		macrophages vs chung_et_al.2006	0.815	1106	46809	1.37e-264
	macrophages vs jordan_et_al.2013	0.761	227	17672	1.54e-44		macrophages vs becker-santos_et_al.2012	0.786	1106	42327	1.51e-233
	macrophages vs groeger_et_al.2012	0.758	227	17505	5.36e-44		macrophages vs tun_et_al.2010	0.781	1106	41645	9.38e-229
	macrophages vs marchini_et_al.2012	0.754	227	17290	2.68e-43		macrophages vs sandsmark_et_al.2017	0.780	1106	41518	7.43e-228
	macrophages vs budinska_et_al.2013	0.733	227	16231	7.68e-40		macrophages vs shaul_et_al.2014	0.761	1106	39040	2.81e-210
	macrophages vs tun_et_al.2010	0.727	227	15938	7.00e-39		macrophages vs liang_et_al.2018	0.741	1106	36751	6.98e-194
	th2 cells vs wang_et_al.2017	0.722	227	15732	3.31e-38		macrophages vs castilla_et_al.2011	0.739	1106	36503	4.30e-192
	macrophages vs cheng_et_al.2014	0.712	227	15286	9.64e-37		macrophages vs higashikawa_et_al.2008	0.736	1106	36199	6.62e-190
	macrophages vs wang_et_al.2018	0.709	227	15159	2.53e-36		macrophages vs wang_et_al.2018	0.732	1106	35716	2.00e-186
	macrophages vs msigdb_v7.0	0.709	227	15148	2.75e-36		macrophages vs msigdb_v7.0	0.732	1106	35690	3.07e-186
	mast cells vs tuan_et_al.2014	0.703	227	14906	1.71e-35		macrophages vs groeger_et_al.2012	0.731	1106	35591	1.60e-185
	macrophages vs chung_et_al.2006	0.702	227	14868	2.28e-35		macrophages vs kandimalla_et_al.2019	0.728	1106	35283	2.67e-183
	macrophages vs becker-santos_et_al.2012	0.702	227	14853	2.54e-35		macrophages vs marchini_et_al.2012	0.720	1106	34532	6.99e-178
							macrophages vs cursons_et_al.2015	0.718	1106	34306	2.98e-176
							macrophages vs huang_et_al.2015	0.714	1106	33926	1.66e-173
							macrophages vs creighton_et_al.2009	0.713	1106	33783	1.82e-172
							macrophages vs gotzmann_et_al.2006	0.712	1106	33748	3.25e-172
							adc vs doherty_et_al.2017	0.710	1106	33486	2.53e-170
							idc vs rokavec_et_al.2017	0.707	1106	33244	1.42e-168
							macrophages vs chen_et_al.2013_	0.706	1106	33185	3.80e-168
							idc vs soo_min_et_al.2019	0.706	1106	33111	1.30e-167
							idc vs du_et_al.2016	0.705	1106	33055	3.29e-167
							macrophages vs reka_et_al.2014	0.704	1106	32959	1.64e-166
							macrophages vs puram_et_al.2017	0.703	1106	32854	9.36e-166
							macrophages vs hussey_et_al.2012	0.702	1106	32771	3.70e-165
							macrophages vs andarawewa_et_al.2007	0.700	1106	32588	7.87e-164
