# Supplementary material for: Fibronectin Is a Likely Therapeutic Target Shared by Oral and Breast Carcinomas
Source: Int J Mol Sci. 2026 Jan 23;27(3):1148. doi: 10.3390/ijms27031148 (PMC12897945; doi:10.3390/ijms27031148)
Supplement: Supplementary file 1 [file ijms-27-01148-s001.zip › Suppl Table S2.xlsx]

## Sheet: M2-like macrophages
	Tumor Oral squamous cell Carcinoma - Zhao - 229 - MAS5.0 - u133p2					Tumor Breast Metastatic - Sinn - 1108 - MAS5.0 - u133a
	M2-type macrophage Gene	EMT Gene	r-value	p-value		M2-type macrophage Gene	EMT Gene	r-value	p-value
	CD163	CDH11	0.565	1.03e-20		CD163	CDH11	0.274	1.33e-20
	CD163	CDH2	0.262	5.90e-05		CD163	CDH2	0.085	4.41e-03
	CD163	COL3A1	0.522	2.14e-17		CD163	COL3A1	0.323	2.81e-28
	CD163	COL5A1	0.500	7.26e-16		CD163	COL5A1	0.247	8.15e-17
	CD163	COL6A1	0.514	7.77e-17		CD163	COL6A1	0.346	1.81e-32
	CD163	COL6A2	0.495	1.41e-15		CD163	COL6A2	0.331	1.12e-29
	CD163	COL6A3	0.555	6.45e-20		CD163	COL6A3	0.311	2.80e-26
	CD163	CTGF	0.559	3.31e-20		CD163	CTGF	0.362	1.10e-35
	CD163	CXCL1	0.255	9.41e-05		CD163	CXCL1	0.248	5.25e-17
	CD163	DCN	0.334	2.18e-07		CD163	DCN	0.387	5.94e-41
	CD163	FN1	0.532	4.12e-18		CD163	FN1	0.279	2.99e-21
	CD163	GAS1	0.504	9.94e-19		CD163	GAS1	0.494	4.40e-69
	CD163	HTRA1	0.438	3.94e-12		CD163	HTRA1	0.255	5.73e-18
	CD163	INHBA	0.472	4.00e-14		CD163	INHBA	0.295	1.28e-23
	CD163	MMP2	0.539	1.24e-18		CD163	MMP2	0.386	1.09e-40
	CD163	PCOLCE	0.569	5.26e-21		CD163	PCOLCE	0.341	1.36e-31
	CD163	PDGFRA	0.372	6.12e-09		CD163	PDGFRA	0.415	2.02e-47
	CD163	PDGFRB	0.521	2.31e-17		CD163	PDGFRB	0.249	3.94e-17
	CD163	PMP22	0.505	3.06e-16		CD163	PMP22	0.243	2.63e-16
	CD163	SPARC	0.531	4.40e-18		CD163	SPARC	0.285	4.07e-22
	CD163	STAT1	0.512	1.03e-16		CD163	STAT1	0.447	1.42e-55
	CD163	TGM2	0.539	1.16e-18		CD163	TGM2	0.441	4.63e-54
	CD163	TNC	0.444	1.80e-12		CD163	TNC	0.226	3.04e-14
	CD163	VIM	0.407	1.52e-10		CD163	VIM	0.519	2.08e-77
	CD163	WNT5A	0.084	0.207		CD163	WNT5A	0.089	3.02e-03
	TREM2	CDH11	0.594	3.39e-23		TREM2	CDH11	0.517	1.08e-76
	TREM2	CDH2	0.212	1.24e-03		TREM2	CDH2	0.043	0.149
	TREM2	COL3A1	0.652	4.16e-29		TREM2	COL3A1	0.490	4.71e-68
	TREM2	COL5A1	0.611	7.57e-25		TREM2	COL5A1	0.470	6.54e-62
	TREM2	COL6A1	0.567	6.77e-21		TREM2	COL6A1	0.485	2.31e-66
	TREM2	COL6A2	0.506	2.86e-16		TREM2	COL6A2	0.478	2.25e-64
	TREM2	COL6A3	0.657	1.10e-29		TREM2	COL6A3	0.450	2.15e-56
	TREM2	CTGF	0.497	1.16e-15		TREM2	CTGF	0.467	5.78e-61
	TREM2	CXCL1	0.469	6.17e-14		TREM2	CXCL1	- 0.197	3.83e-11
	TREM2	DCN	0.014	0.837		TREM2	DCN	0.442	2.62e-54
	TREM2	FN1	0.565	9.63e-21		TREM2	FN1	0.493	7.22e-69
	TREM2	GAS1	0.517	4.61e-17		TREM2	GAS1	0.460	3.12e-59
	TREM2	HTRA1	0.502	5.41e-16		TREM2	HTRA1	0.494	2.79e-69
	TREM2	INHBA	0.669	4.07e-31		TREM2	INHBA	0.545	1.46e-86
	TREM2	MMP2	0.514	7.14e-17		TREM2	MMP2	0.453	2.73e-57
	TREM2	PCOLCE	0.321	7.16e-07		TREM2	PCOLCE	0.505	1.26e-72
	TREM2	PDGFRA	0.016	0.810		TREM2	PDGFRA	0.302	9.54e-25
	TREM2	PDGFRB	0.468	7.57e-14		TREM2	PDGFRB	0.406	2.89e-45
	TREM2	PMP22	0.216	1.02e-03		TREM2	PMP22	0.391	1.10e-41
	TREM2	SPARC	0.620	1.09e-25		TREM2	SPARC	0.497	3.89e-70
	TREM2	STAT1	0.550	1.71e-19		TREM2	STAT1	0.062	0.040
	TREM2	TGM2	0.399	3.60e-10		TREM2	TGM2	0.182	4.16e-10
	TREM2	TNC	0.583	3.11e-22		TREM2	TNC	0.276	9.10e-21
	TREM2	VIM	0.100	0.130		TREM2	VIM	0.411	2.15e-46
	TREM2	WNT5A	0.091	0.168		TREM2	WNT5A	0.154	2.52e-07
	r-value≥0.25					r-value≥0.25
	p-value≤0.05					p-value≤0.05
