# Supplementary material for: Fibronectin Is a Likely Therapeutic Target Shared by Oral and Breast Carcinomas
Source: Int J Mol Sci. 2026 Jan 23;27(3):1148. doi: 10.3390/ijms27031148 (PMC12897945; doi:10.3390/ijms27031148)
Supplement: Supplementary file 1 [file ijms-27-01148-s001.zip › Suppl Table S3.xlsx]

## Sheet: M1-like macrophages
	Tumor Oral squamous cell Carcinoma - Zhao - 229 - MAS5.0 - u133p2					Tumor Breast Metastatic - Sinn - 1108 - MAS5.0 - u133a
	M1-type macrophage Gene	EMT Gene	r-value	p-value		M1-type macrophage Gene	EMT Gene	r-value	p-value
	NOS2	CDH11	- 0.061	0.355		NOS2	CDH11	- 0.114	1.47e-04
	NOS2	CDH2	- 0.083	0.213		NOS2	CDH2	- 0.087	3.58e-03
	NOS2	COL3A1	- 0.075	0.260		NOS2	COL3A1	- 0.108	3.27e-04
	NOS2	COL5A1	- 0.069	0.298		NOS2	COL5A1	- 0.056	0.062
	NOS2	COL6A1	- 0.081	0.219		NOS2	COL6A1	- 0.115	1.33e-04
	NOS2	COL6A2	- 0.097	0.144		NOS2	COL6A2	- 0.069	0.022
	NOS2	COL6A3	- 0.037	0.581		NOS2	COL6A3	- 0.126	2.66e-05
	NOS2	CTGF	- 0.127	0.055		NOS2	CTGF	- 0.152	3.68e-07
	NOS2	CXCL1	0.126	0.058		NOS2	CXCL1	0.240	5.34e-16
	NOS2	DCN	- 0.154	0.020		NOS2	DCN	- 0.083	5.98e-03
	NOS2	FN1	- 0.147	0.026		NOS2	FN1	- 0.082	6.08e-03
	NOS2	GAS1	- 0.084	0.204		NOS2	GAS1	- 0.161	7.21e-08
	NOS2	HTRA1	- 0.098	0.139		NOS2	HTRA1	- 0.035	0.243
	NOS2	INHBA	- 0.119	0.073		NOS2	INHBA	- 0.172	7.95e-09
	NOS2	MMP2	- 0.051	0.446		NOS2	MMP2	- 0.030	0.326
	NOS2	PCOLCE	- 0.056	0.398		NOS2	PCOLCE	- 0.142	2.04e-06
	NOS2	PDGFRA	- 0.119	0.073		NOS2	PDGFRA	- 0.057	0.059
	NOS2	PDGFRB	- 0.044	0.506		NOS2	PDGFRB	0.001	0.975
	NOS2	PMP22	- 0.119	0.072		NOS2	PMP22	- 0.159	1.11e-07
	NOS2	SPARC	- 0.084	0.204		NOS2	SPARC	- 0.119	7.37e-05
	NOS2	STAT1	- 0.145	0.028		NOS2	STAT1	- 0.090	2.72e-03
	NOS2	TGM2	- 0.010	0.876		NOS2	TGM2	- 0.100	8.68e-04
	NOS2	TNC	- 0.046	0.492		NOS2	TNC	- 0.093	2.04e-03
	NOS2	VIM	- 0.120	0.071		NOS2	VIM	- 0.024	0.420
	NOS2	WNT5A	- 0.193	3.3e-03		NOS2	WNT5A	- 0.041	0.176
	CD68	CDH11	no data	no data		CD68	CDH11	0.199	2.39e-11
	CD68	CDH2	no data	no data		CD68	CDH2	0.094	1.75e-03
	CD68	COL3A1	no data	no data		CD68	COL3A1	0.187	3.40e-10
	CD68	COL5A1	no data	no data		CD68	COL5A1	0.190	1.68e-10
	CD68	COL6A1	no data	no data		CD68	COL6A1	0.246	1.01e-16
	CD68	COL6A2	no data	no data		CD68	COL6A2	0.230	1.01e-14
	CD68	COL6A3	no data	no data		CD68	COL6A3	0.205	5.01e-12
	CD68	CTGF	no data	no data		CD68	CTGF	0.166	2.90e-08
	CD68	CXCL1	no data	no data		CD68	CXCL1	0.173	6.48e-09
	CD68	DCN	no data	no data		CD68	DCN	0.202	1.11e-11
	CD68	FN1	no data	no data		CD68	FN1	0.212	1.11e-12
	CD68	GAS1	no data	no data		CD68	GAS1	0.219	1.91e-13
	CD68	HTRA1	no data	no data		CD68	HTRA1	0.194	7.68e-11
	CD68	INHBA	no data	no data		CD68	INHBA	0.177	2.98e-09
	CD68	MMP2	no data	no data		CD68	MMP2	0.251	2.43e-17
	CD68	PCOLCE	no data	no data		CD68	PCOLCE	0.204	5.46e-16
	CD68	PDGFRA	no data	no data		CD68	PDGFRA	0.255	3.37e-14
	CD68	PDGFRB	no data	no data		CD68	PDGFRB	0.162	6.16e-08
	CD68	PMP22	no data	no data		CD68	PMP22	0.071	0.018
	CD68	SPARC	no data	no data		CD68	SPARC	0.163	4.55e-08
	CD68	STAT1	no data	no data		CD68	STAT1	0.201	1.64e-11
	CD68	TGM2	no data	no data		CD68	TGM2	0.306	1.70e-25
	CD68	TNC	no data	no data		CD68	TNC	0.138	4.09e-06
	CD68	VIM	no data	no data		CD68	VIM	0.281	1.74e-21
	CD68	WNT5A	no data	no data		CD68	WNT5A	0.128	1.93e-05
	r-value≥0.25					r-value≥0.25
	p-value≤0.05					p-value≤0.05
