# Supplementary material for: Fibronectin Is a Likely Therapeutic Target Shared by Oral and Breast Carcinomas
Source: Int J Mol Sci. 2026 Jan 23;27(3):1148. doi: 10.3390/ijms27031148 (PMC12897945; doi:10.3390/ijms27031148)
Supplement: Supplementary file 1 [file ijms-27-01148-s001.zip › Suppl Table S4.xlsx]

## Sheet: M2-like macrophages
	Head and Neck Squamous Cell Carcinoma (TCGA, PanCancer Atlas)					Breast Invasive Carcinoma (TCGA, PanCancer Atlas)
	M2-type macrophage Gene	EMT Gene	Pearson	p-value		M2-type macrophage Gene	EMT Gene	Pearson	p-value
	CD163	CDH11	0.38	2.04e-12		CD163	CDH11	0.20	2.68e-11
	CD163	COL3A1	0.51	1.56e-22		CD163	COL3A1	0.23	3.86e-14
	CD163	COL6A1	0.47	1.88e-18		CD163	COL6A1	0.17	2.28e-8
	CD163	COL6A2	0.47	8.85e-19		CD163	COL6A2	0.22	1.58e-13
	CD163	COL6A3	0.50	2.11e-21		CD163	COL6A3	0.24	6.04e-16
	CD163	CTGF	0.41	1.96e-14		CD163	CTGF	0.18	6.14e-9
	CD163	FN1	0.49	3.46e-20		CD163	FN1	0.28	6.62e-21
	CD163	GAS1	0.50	4.03e-21		CD163	GAS1	0.27	3.92e-19
	CD163	HTRA1	0.13	0.024		CD163	HTRA1	0.10	1.13e-3
	CD163	INHBA	0.17	2.63e-3		CD163	INHBA	0.24	2.67e-15
	CD163	MMP2	0.40	1.57e-13		CD163	MMP2	0.27	2.44e-19
	CD163	PCOLCE	0.51	8.51e-23		CD163	PCOLCE	0.19	6.94e-10
	CD163	SPARC	0.44	4.02e-16		CD163	SPARC	0.12	4.92e-5
	TREM2	CDH11	0.03	0.540		TREM2	CDH11	0.31	5.27e-25
	TREM2	COL3A1	0.13	0.024		TREM2	COL3A1	0.34	2.01e-31
	TREM2	COL6A1	0.15	8.06e-3		TREM2	COL6A1	0.38	4.26e-38
	TREM2	COL6A2	0.16	3.83e-3		TREM2	COL6A2	0.40	1.36e-42
	TREM2	COL6A3	0.12	0.0302		TREM2	COL6A3	0.31	1.26e-25
	TREM2	CTGF	0.05	0.345		TREM2	CTGF	0.22	6.54e-13
	TREM2	FN1	0.16	4.84e-3		TREM2	FN1	0.25	9.31e-17
	TREM2	GAS1	0.08	0.175		TREM2	GAS1	0.28	3.22e-21
	TREM2	HTRA1	0.32	7.11e-9		TREM2	HTRA1	0.50	4.44e-70
	TREM2	INHBA	0.20	4.77e-4		TREM2	INHBA	0.15	8.45e-7
	TREM2	MMP2	0.16	5.6e-3		TREM2	MMP2	0.43	1.38e-49
	TREM2	PCOLCE	0.19	5.01e-4		TREM2	PCOLCE	0.46	1.75e-56
	TREM2	SPARC	0.18	1.39e-3		TREM2	SPARC	0.39	1.57e-40
	Pearson≥0.25					Pearson≥0.25
	p-value≤0.05					p-value≤0.05
